# Supplementary material for: Erysiphedeutziicola sp. nov. (Erysiphaceae, Ascomycota), a powdery mildew species found on Deutziaparviflora (Hydrangeaceae) with unusual appendages
Source: MycoKeys. 2019 May 8;51:97–106. doi: 10.3897/mycokeys.51.34956 (PMC6520331; doi:10.3897/mycokeys.51.34956)
Supplement: XML Treatment for Erysiphe deutziicola [file mycokeys.51.34956-treatment1.xml]

<!DOCTYPE tp:taxon-treatment
  PUBLIC "-//TaxonX//DTD Taxonomic Treatment Publishing DTD v0 20100105//EN" "tax-treatment-NSO.dtd">
<tp:taxon-treatment xmlns:tp="http://www.plazi.org/taxpub"><tp:treatment-meta><kwd-group><label>Taxon classification</label><kwd><named-content xmlns:xlink="http://www.w3.org/1999/xlink" content-type="kingdom">Fungi</named-content></kwd><kwd><named-content xmlns:xlink="http://www.w3.org/1999/xlink" content-type="order">Erysiphales</named-content></kwd><kwd><named-content xmlns:xlink="http://www.w3.org/1999/xlink" content-type="family">Erysiphaceae</named-content></kwd></kwd-group><mixed-citation publication-type="journal"><person-group><name><surname>Qiu</surname><given-names>Peng-Lei</given-names></name><name><surname>Braun</surname><given-names>Uwe</given-names></name><name><surname>Li</surname><given-names>Yu</given-names></name><name><surname>Liu</surname><given-names>Shu-Yan</given-names></name></person-group><article-title><italic><tp:taxon-name><tp:taxon-name-part taxon-name-part-type="genus" reg="Erysiphe">Erysiphe</tp:taxon-name-part><tp:taxon-name-part taxon-name-part-type="species" reg="deutziicola">deutziicola</tp:taxon-name-part></tp:taxon-name></italic> sp. nov. (<tp:taxon-name><tp:taxon-name-part taxon-name-part-type="family">Erysiphaceae</tp:taxon-name-part></tp:taxon-name>, <tp:taxon-name><tp:taxon-name-part taxon-name-part-type="phylum">Ascomycota</tp:taxon-name-part></tp:taxon-name>), a powdery mildew species found on <italic><tp:taxon-name><tp:taxon-name-part taxon-name-part-type="genus" reg="Deutzia">Deutzia</tp:taxon-name-part><tp:taxon-name-part taxon-name-part-type="species" reg="parviflora">parviflora</tp:taxon-name-part></tp:taxon-name></italic> (<tp:taxon-name><tp:taxon-name-part taxon-name-part-type="family">Hydrangeaceae</tp:taxon-name-part></tp:taxon-name>) with unusual appendages</article-title><source>MycoKeys</source><day>08</day><month>5</month><year>2019</year><volume>51</volume><fpage>97</fpage><lpage>106</lpage><pub-id pub-id-type="doi">10.3897/mycokeys.51.34956</pub-id></mixed-citation></tp:treatment-meta><tp:nomenclature><tp:taxon-name>
            <tp:taxon-name-part taxon-name-part-type="genus" reg="Erysiphe">Erysiphe</tp:taxon-name-part>
            <tp:taxon-name-part taxon-name-part-type="species" reg="deutziicola">deutziicola</tp:taxon-name-part>
            <object-id xmlns:xlink="http://www.w3.org/1999/xlink" content-type="mycobank" xlink:type="simple">830253</object-id>
          </tp:taxon-name><tp:taxon-authority>P.-L. Qiu, S.-Y. Liu &amp; Y. Li</tp:taxon-authority><tp:taxon-status xmlns:xlink="http://www.w3.org/1999/xlink" xlink:type="simple">sp. nov.</tp:taxon-status><xref ref-type="fig" rid="F2">Figure 2</xref></tp:nomenclature><tp:treatment-sec sec-type="etymology" id="SECID0EQZAG"><title>Etymology.</title><p>Named after the host genus, <italic><tp:taxon-name><tp:taxon-name-part taxon-name-part-type="genus" reg="Deutzia">Deutzia</tp:taxon-name-part></tp:taxon-name></italic>, + -icola (dweller).</p></tp:treatment-sec><tp:treatment-sec sec-type="diagnosis" id="SECID0E4ZAG"><title>Diagnosis.</title><p>Differs from all known <italic><tp:taxon-name><tp:taxon-name-part taxon-name-part-type="genus" reg="Erysiphe">Erysiphe</tp:taxon-name-part></tp:taxon-name></italic> species on hosts belonging to the <tp:taxon-name><tp:taxon-name-part taxon-name-part-type="family">Hydrangeaceae</tp:taxon-name-part></tp:taxon-name> in having very long conidiophores, up to 235.0 µm and chasmothecia with mycelioid appendages, circinate at the apex.</p></tp:treatment-sec><tp:treatment-sec sec-type="material" id="SECID0EP1AG"><title>Type.</title><p>CHINA. Beijing City, Baihua Mountain, on leaves of <italic><tp:taxon-name><tp:taxon-name-part taxon-name-part-type="genus" reg="Deutzia">Deutzia</tp:taxon-name-part><tp:taxon-name-part taxon-name-part-type="species" reg="parviflora">parviflora</tp:taxon-name-part></tp:taxon-name></italic>, 19 October 2018, P.-L. Qiu, S.-R. Tang &amp; L. Liu, <abbrev xmlns:xlink="http://www.w3.org/1999/xlink" content-type="institution" xlink:title="Herbarium of Mycology of Jilin Agricultural University" id="ABBRID0EA2AG" xlink:type="simple">HMJAU</abbrev>-PM91860 (holotype) and HMAS 248089 (isotype) in the Herbarium Mycologicum Academiae Sinica (HMAS), Beijing; ibid., on leaves of <italic><tp:taxon-name><tp:taxon-name-part taxon-name-part-type="genus" reg="Deutzia">D.</tp:taxon-name-part><tp:taxon-name-part taxon-name-part-type="species" reg="parviflora">parviflora</tp:taxon-name-part></tp:taxon-name></italic>, 26 May 2018, P.-L. Qiu, S.-R. Tang &amp; D.-N. Jin, <abbrev xmlns:xlink="http://www.w3.org/1999/xlink" content-type="institution" xlink:title="Herbarium of Mycology of Jilin Agricultural University" id="ABBRID0EQ2AG" xlink:type="simple">HMJAU</abbrev>-PM91861 (paratype).</p></tp:treatment-sec><tp:treatment-sec sec-type="description" id="SECID0EV2AG"><title>Description.</title><p>Forming distinct white colonies, very small and dense, covering both sides of the leaves, causing discolourations of entire leaves or even malformations. Mycelium amphigenous, effuse and persistent. Hyphal appressoria distinctly lobed, solitary (Figure <xref ref-type="fig" rid="F2">2</xref>, A). Conidiophores, short to very long, 54.5‒171.0(‒235) × 5.8‒8.0 μm, arising from the upper surface of hyphal mother cells (Figure <xref ref-type="fig" rid="F2">2</xref>, B‒D). Foot-cells straight, (23‒)30.5‒75.0 × 5.7‒7.7 μm, followed by 1 to 3(‒4) cells, 13‒80 μm in length. Conidia formed singly, hyaline, ellipsoid-ovoid or oblong, 18.6‒35.5 × 10‒14 μm with a length/width ratio varying from 1.4‒3.0(‒3.3) (Figure <xref ref-type="fig" rid="F2">2</xref>, E‒G). Germ tubes on the conidia with lobed apex or longitubus pattern, apex simple or somewhat swollen, produced laterally, near the middle or in perihilar position (Figure <xref ref-type="fig" rid="F2">2</xref>, H‒J). Chasmothecia, amphigenous, scattered, 70‒100.0 μm diam. (Figure <xref ref-type="fig" rid="F2">2</xref>, K). Peridium cells irregularly polygonal, 3.5–12.5 µm diam. (Figure <xref ref-type="fig" rid="F2">2</xref>, M). Appendages 6‒14 per chasmothecium, mycelioid, hyaline, aseptate, extremely long and flexuous, 1.3‒7.0 times as long as the chasmothecial diameter, up to 600 μm, 3–9 µm wide in the lower half, apices mostly sinuous-geniculate or branched, circinate at the near apex, coils relatively loose and wide (Figure <xref ref-type="fig" rid="F2">2</xref>, L). Asci 4–6 per chasmothecium, broad obovoid-saccate or clavate, short-stalked or sessile, 48‒71.5 × 28.5‒49.5 μm (Figure <xref ref-type="fig" rid="F2">2</xref>, N‒R). Ascospores ovoid or ellipsoid, 5‒8 in each ascus, 13.0‒20.5 × 10.5‒14.5 μm (Figure <xref ref-type="fig" rid="F2">2</xref>, S‒T).</p><fig id="F2" position="float" orientation="portrait"><label>Figure 2.</label><caption><p>Morphology of <italic><tp:taxon-name><tp:taxon-name-part taxon-name-part-type="genus" reg="Erysiphe">Erysiphe</tp:taxon-name-part><tp:taxon-name-part taxon-name-part-type="species" reg="deutziicola">deutziicola</tp:taxon-name-part></tp:taxon-name></italic> on <italic><tp:taxon-name><tp:taxon-name-part taxon-name-part-type="genus" reg="Deutzia">Deutzia</tp:taxon-name-part><tp:taxon-name-part taxon-name-part-type="species" reg="parviflora">parviflora</tp:taxon-name-part></tp:taxon-name></italic>. <bold>A</bold> Lobed hyphal appresorium <bold>B–D</bold> Conidiophores <bold>E–G</bold> Conidia <bold>H</bold> Lobed germ tube arising from the lateral of conidium <bold>I</bold> Germ tube showing longitubus pattern arising from a conidium in perihilar position <bold>J</bold> Slightly lobed germ tube arising from the perihilar position of a conidium <bold>K</bold> Chasmothecium <bold>L</bold> Appendage with sinuous-geniculate, branched and circinate apex <bold>M</bold> Peridium cells <bold>N</bold> Ascus with 5 ascospores <bold>O</bold> Ascus with six ascospores <bold>P</bold> Ascus with seven ascospores <bold>Q</bold> Ellipsoid ascus with eight ascospores <bold>R</bold> Clavate ascus with eight ascospores <bold>S</bold> Ellipsoid ascospore <bold>T</bold> Ovoid ascospore. Scale bars: 20 μm.</p></caption><graphic xmlns:xlink="http://www.w3.org/1999/xlink" xlink:href="mycokeys-51-097-g002.jpg" position="float" orientation="portrait" xlink:type="simple" id="oo_299229.jpg"/></fig></tp:treatment-sec><tp:treatment-sec sec-type="distribution" id="SECID0EC6AG"><title>Host range and distribution.</title><p>On <italic><tp:taxon-name><tp:taxon-name-part taxon-name-part-type="genus" reg="Deutzia">Deutzia</tp:taxon-name-part><tp:taxon-name-part taxon-name-part-type="species" reg="parviflora">parviflora</tp:taxon-name-part></tp:taxon-name></italic> (<tp:taxon-name><tp:taxon-name-part taxon-name-part-type="family">Hydrangeaceae</tp:taxon-name-part></tp:taxon-name>) in Beijing, China.</p></tp:treatment-sec></tp:taxon-treatment>
